# Supplementary material for: Assessing the Relationship between Physical Health, Mental Health and Students’ Success among Universities in Lebanon: A Cross-Sectional Study
Source: Int J Environ Res Public Health. 2024 May 5;21(5):597. doi: 10.3390/ijerph21050597 (PMC11121208; doi:10.3390/ijerph21050597)
Supplement: Supplementary file 1 [file ijerph-21-00597-s001.zip]

Archive with 1 entries (1 files):
- ijerph-2907909-supplementary.pdf
